# Supplementary material for: Antibiotic resistance genes and molecular typing of Streptococcus agalactiae isolated from pregnant women
Source: BMC Pregnancy Childbirth. 2023 Jan 19;23:43. doi: 10.1186/s12884-023-05380-4 (PMC9854082; doi:10.1186/s12884-023-05380-4)
Supplement: Supplementary file 1 — Additional file 1. [file 12884_2023_5380_MOESM1_ESM.zip]

Archive with 10 entries (10 files):
- 1,2,3,4,5,11,12,13,14,15.jpeg
- 16-29.jpeg
- 30-43.jpeg
- 44-53 (right to left).jpeg
- 54-67.jpeg
- 6-10.jpeg
- 68-81.Jpg
- 82-95.Jpg
- 96-106.jpg
- Supplementary Information.docx
